# Supplementary material for: Microcystin-LR-Induced Oxidative Stress, Transcriptome Changes, Intestinal Microbiota, and Histopathology in Rana chensinensis Tadpoles
Source: Animals (Basel). 2026 Jan 20;16(2):316. doi: 10.3390/ani16020316 (PMC12837403; doi:10.3390/ani16020316)
Supplement: Supplementary file 1 [file animals-16-00316-s001.zip]

Archive with 1 entries (1 files):
- animals-4012327-supplementary.pdf
